# Supplementary material for: Unlocking the Potential of Thermal Post-Treatments: A Study on Odor Emission Control in Eucalyptus Wood Particleboard
Source: Molecules. 2025 Apr 28;30(9):1949. doi: 10.3390/molecules30091949 (PMC12073479; doi:10.3390/molecules30091949)
Supplement: Supplementary file 1 [file molecules-30-01949-s001.zip]

Archive with 3 entries (3 files):
- Table S1.xlsx
- Table S2.xlsx
- TableS3-S5; Figure S1.pdf
