# Supplementary material for: Unlocking the Potential of Thermal Post-Treatments: A Study on Odor Emission Control in Eucalyptus Wood Particleboard
Source: Molecules. 2025 Apr 28;30(9):1949. doi: 10.3390/molecules30091949 (PMC12073479; doi:10.3390/molecules30091949)
Supplement: Supplementary file 1 [file molecules-30-01949-s001.zip › Table S1.xlsx]

## Sheet: Table 1
Table S1 Characteristics of VOCs Identified in EPB by HS-SPME Coupled with GC-MS
No.	RT	Compound	CAS No.	Molecular Formula	Superclass	Subclass	Subgroup	Relative Content (%)	Standard Deviation	Boiling Point (°C, at 760 mmHg)	Volatilitya	OTb (in air, mg/m3)	OAVc	ROAVd	Odor Description	OT source	Compound Source
1	0.913217	Hexanal	66-25-1	C6H12O	Aldehydes	Aldehydes	-	1.67	0.06	128.75	high	0.0011	1518.18	100	Green, grassy, fresh	Documentede	Eucalyptus, pine, miscellaneous wood
2	1.4474	Furfural	98-01-1	C7H14O	Aldehydes	Aldehydes	-	0.55	0.01	161	high	0.2500g	2.2	0.14491	Burnt, bitter, almond-like	Documented	-
3	2.52172	Heptanal	111-71-7	C5H4O2	Aldehydes	Aldehydes	-	0.27	0.01	151.85	high	0.00085	317.647	20.9229	Fatty, green, citrus	Documented	Eucalyptus, pine, miscellaneous wood
4	3.15087	(+)-α-Pinene	7785-70-8	C10H16	Terpenoids and Derivatives	Monoterpenes	Hydrocarbons	0.29	0.01	155.05	high	2.1000g	0.138095	0.00909609	Pine-like, fresh, woody	Documented	Eucalyptus, pine, miscellaneous wood
5	4.11832	2-Pentyl-furan	3777-69-3	C9H14O	Heterocyclic Compounds	Furans	-	0.88	0.06	169.7	high	0.27	3.25926	0.214682	Green, beany, grassy	Documented	Miscellaneous wood
6	4.30232	Octanal	124-13-0	C15H24	Aldehydes	Aldehydes	-	0.14	0.01	168.5	high	0.0005g	269.231	17.7338	Fatty, green, citrus	Documented	Pine, miscellaneous wood, emulsion
7	4.37948	α-Phellandrene	99-83-2	C10H16	Terpenoids and Derivatives	Monoterpenes	Hydrocarbons	1.56	0.03	177.46	high	2.9	0.537931	0.0354326	Citrus, woody, slightly minty	Documented	Eucalyptus, miscellaneous wood
8	4.59315	α-Terpinene	99-86-5	C10H16	Terpenoids and Derivatives	Monoterpenes	Hydrocarbons	0.53	0.03	173.5	high	7.9	0.0670886	0.00441901	Piney, fresh, slightly spicy	Documented	-
9	4.72967	o-Cymene	527-84-4	C10H14	Terpenoids and Derivatives	Monoterpenes	Hydrocarbons	4.67	0.26	186.27	high	0.004	1167.5	76.9012	Citrus, woody, slightly sweet	Documented	Eucalyptus
10	5.31133	γ-Terpinene	99-85-4	C10H16	Terpenoids and Derivatives	Monoterpenes	Hydrocarbons	0.61	0.06	183	high	2.5	0.244	0.0160719	Citrusy, herbal, slightly sweet	Documented	Eucalyptus, pine, miscellaneous wood
11	6.02358	Nonanal	124-19-6	C15H24	Aldehydes	Aldehydes	-	0.43	0.04	185	high	0.002	215	14.1617	Fatty, waxy, citrus	Documented	Pine, miscellaneous wood, Surface adhesive
12	7.47182	Terpinen-4-ol	562-74-3	C9H18O	Terpenoids and Derivatives	Monoterpenes	Alcohols	0.43	0.02	270.72	Moderate	0.59	0.728814	0.0480057	Woody, slightly herbal, fresh	Documented	Eucalyptus, miscellaneous wood
13	7.74483	α-Terpineol	98-55-5	C10H18O	Terpenoids and Derivatives	Monoterpenes	Alcohols	0.55	0.03	217.55	Moderate	0.01	55	3.62275	Floral, lilac, citrus	Documented	Pine, miscellaneous wood
14	7.99413	Decanal	112-31-2	C10H20O	Aldehydes	Aldehydes	-	0.19	0.01	206	Moderate	0.0026g	73.0769	4.81345	Fatty, citrus, floral	Documented	Eucalyptus, pine, miscellaneous wood, additive, Surface adhesive, Core layer adhesive
15	8.4927	2-Methyl-3-phenyl-propanal	5445-77-2	C10H12O	Aldehydes	Aldehydes	-	0.1	0.01	229.95	Moderate	0.0010g	100	6.58683	Sweet, floral, slightly balsamic	Predictedf, aromatic aldehyde structure, akin to high-sensitivity aldehydes like octanal and nonanal.	Pine, miscellaneous wood
16	8.9972	2-Isopropyl-1-methoxy-4-methylbenzene	31574-44-4	C11H16O	Terpenoids and Derivatives	Aromatic Ethers	-	0.11	0.02	236.55	Moderate	0.5000g	0.22	0.014491	Medicinal, spicy, herbal	Predicted, aromatic hydrocarbon, methoxy group enhances odor, akin to 4-methylanisole.	-
17	10.4395	Safrole	94-59-7	C10H10O2	Phenylpropanoids	Heterocyclic Compounds	-	0.07	0.02	231.65	Moderate	0.00035	200	13.1737	Spicy, warm, sweet	Documented	-
18	10.7719	Cedrol	499-75-2	C10H14O	Terpenoids and Derivatives	Terpene Derivatives	Monoterpenoid Phenols	2.57	0.14	236	Moderate	0.1	25.7	1.69281	Medicinal, herbal, spicy	Documented	-
19	11.5791	Methyl geranate	2349-14-6	C11H18O2	Terpenoids and Derivatives	Monoterpenes	Esters	0.36	0.01	262.3	Moderate	0.01	36	2.37126	Fruity, sweet, citrus-like	Predicted, acetate ester, high volatility, low OT, similar to fruity esters.	-
20	13.9533	Isoledene	95910-36-4	C15H24	Terpenoids and Derivatives	Triterpenes	-	0.82	0.07	298.23	Moderate	1	0.82	0.054012	Woody, earthy, slightly sweet	Predicted, sesquiterpene hydrocarbon, moderate odor activity, akin to longifolene and γ-muurolene.	Eucalyptus
21	14.1076	α-Copaene	3856-25-5	C10H18O	Terpenoids and Derivatives	Sesquiterpenes	Hydrocarbons	0.43	0.01	288.54	Moderate	0.5	0.86	0.0566467	Woody, spicy, slightly resinous	Predicted, monocyclic sesquiterpene, moderate odor intensity, similar to β-caryophyllene and longifolene.	Eucalyptus, miscellaneous wood
22	14.8554	cis-β-Copaene	18252-44-3	C15H24	Terpenoids and Derivatives	Sesquiterpenes	Hydrocarbons	1.34	1.2	283.56	Moderate	0.5	2.68	0.176527	Woody, spicy, earthy	Predicted, monocyclic sesquiterpene with strong odor activity, similar to α-copaene.	-
23	15.2294	Aromadendr-1-ene	1000152-25-6	C15H24	Terpenoids and Derivatives	Terpene Derivatives	-	0.42	0.03	288.58	Moderate	2	0.21	0.0138323	Woody, resinous, slightly citrus	Predicted, complex tricyclic sesquiterpene, high odor activity, similar to α-caryophyllene.	Miscellaneous wood
24	15.7754	Longifolene	475-20-7	C15H24	Terpenoids and Derivatives	Cyclic Hydrocarbons	-	0.53	.0.4	288.51	Moderate	0.8	0.6625	0.0436377	Woody, resinous	Predicted, monocyclic sesquiterpene with high volatility, like β-caryophyllene and α-himachalene.	Pine, miscellaneous wood
25	15.9959	β-Maaliene	489-29-2	C15H24	Terpenoids and Derivatives	Sesquiterpenes	Hydrocarbons	2.78	0.43	303.14	Low	1.5	1.85333	0.122076	Woody, resinous, slightly earthy	Predicted, resembling γ-maaliene, likely similar OT.	Eucalyptus, miscellaneous wood
26	16.1909	α-Cedrene	469-61-4	C15H24	Terpenoids and Derivatives	Sesquiterpenes	Hydrocarbons	0.98	0.02	293.49	Moderate	0.8	1.225	0.0806886	Woody, spicy, balsamic	Predicted, structurally similar to other sesquiterpenes, likely with strong odor activity.	-
27	16.5589	Caryophyllene	87-44-5	C15H24	Terpenoids and Derivatives	Sesquiterpenes	Hydrocarbons	1.42	0.02	253.25	Moderate	1.5	0.946667	0.0623553	Spicy, woody, peppery	Documented	Eucalyptus, pine, miscellaneous wood
28	17.0159	γ-Maaliene	20071-49-2	C15H24	Terpenoids and Derivatives	Sesquiterpenes	Hydrocarbons	0.17	0.02	288.51	Moderate	1.5000g	0.113333	0.00746507	Woody, spicy, slightly balsamic	Predicted, similar to γ-muurolene, slightly higher volatility due to structural differences.	Eucalyptus
29	17.2414	β-Gurjunene	17334-55-3	C15H24	Terpenoids and Derivatives	Sesquiterpenes	Hydrocarbons	0.53	0.06	293.49	Moderate	1.5	0.353333	0.0232735	Woody, resinous, slightly spicy	Predicted, similar to β-caryophyllene, moderate odor intensity.	Miscellaneous wood
30	17.6569	Aromandendrene	489-39-4	C15H24	Terpenoids and Derivatives	Sesquiterpenes	Hydrocarbons	24.39	0.76	262.35	Moderate	1	24.39	1.60653	Woody, spicy, resinous	Predicted, sesquiterpene hydrocarbon, similar to caryophyllene (1.5 mg/m³), low volatility.	Eucalyptus, pine, miscellaneous wood
31	17.8231	Selina-5,11-diene	52026-55-8	C15H24	Terpenoids and Derivatives	Sesquiterpenes	-	0.5	0.1	296.28	Moderate	0.8	0.625	0.0411677	Woody, resinous, earthy	Predicted, resembling other sesquiterpenes, moderate OT, like cedrol.	Eucalyptus, miscellaneous wood
32	18.3039	1,5,9,9-Tetramethyl-, Z,Z,Z-1,4,7-cycloundecatriene	1000062-61-9	C15H18	Terpenoids and Derivatives	Cyclic Hydrocarbons	-	0.31	0.02	318.03	Low	0.7000g	0.442857	0.0291702	Woody, resinous, slightly spicy	Predicted, triene cyclic compound, OT akin to β-myrcene.	Pine, miscellaneous wood
33	18.4463	cis-β-Farnesene	28973-97-9	C15H18	Terpenoids and Derivatives	Sesquiterpenes	Hydrocarbons	0.14	0.01	270.77	Moderate	1.0000g	0.14	0.00922156	Woody, green, slightly floral	Predicted, sesquiterpene hydrocarbon with high volatility and strong aroma, like β-caryophyllene and α-farnesene.	Pine, miscellaneous wood
34	18.6659	Alloaromadendrene	25246-27-9	C15H24	Terpenoids and Derivatives	Cyclic Hydrocarbons	-	3.93	0.27	283.6	Moderate	1.5	2.62	0.172575	Woody, earthy, slightly sweet	Predicted, sesquiterpene hydrocarbon, complex structure, OT akin to dehydro-aromadendrene.	Eucalyptus, pine, miscellaneous wood
35	19.2463	(+)-Δ-Cadinene	483-76-1	C15H24	Terpenoids and Derivatives	Sesquiterpenes	Hydrocarbons	2.86	0.24	312.83	Low	1.5	1.90667	0.125589	Woody, spicy, slightly sweet	Documented, sesquiterpene hydrocarbon, comparable to aromadendrene and caryophyllene.	Eucalyptus, pine, miscellaneous wood
36	19.3663	γ-Muurolene	30021-74-0	C15H24	Terpenoids and Derivatives	Sesquiterpenes	Hydrocarbons	0.91	0.13	298.2	Moderate	1	0.91	0.0599401	Woody, resinous, earthy	Predicted, high molecular weight sesquiterpene, low volatility, similar to (+)-α-cedrene.	Miscellaneous wood
37	19.7996	β-Eudesmene	17066-67-0	C15H24	Terpenoids and Derivatives	Cyclic Hydrocarbons	-	1.07	0.21	291.3	Moderate	1.5	0.713333	0.046986	Woody, earthy, slightly citrus	Predicted, terpene hydrocarbon, OT comparable to β-caryophyllene.	-
38	19.8945	β-Cadinene	523-47-7	C15H24	Terpenoids and Derivatives	Terpene Derivatives	-	0.22	0.03	303.18	Low	0.5	0.44	0.028982	Woody, resinous, slightly herbal	Predicted, structurally similar to cedrol, moderate OT.	-
39	20.0192	Ledene	21747-46-6	C15H24	Terpenoids and Derivatives	Sesquiterpenes	-	7.67	0.39	298.23	Moderate	2	3.835	0.252605	Woody, resinous, slightly spicy	Predicted, sesquiterpene hydrocarbon, more volatile than aromadendrene.	Eucalyptus, miscellaneous wood
40	20.399	α-Muurolene	10208-80-7	C15H24	Terpenoids and Derivatives	Sesquiterpenes	Hydrocarbons	2.07	0.03	303.18	Low	1	2.07	0.136347	Woody, earthy	Predicted, sesquiterpene, OT comparable to γ-muurolene and its isomers.	Eucalyptus, pine, miscellaneous wood
41	20.3991	β-Himachalene	1461-03-6	C15H24	Terpenoids and Derivatives	Sesquiterpenes	Hydrocarbons	0.74	0.13	317.78	Low	0.8	0.925	0.0609281	Woody, earthy, slightly balsamic	Predicted, comparable to α-cedrene, possibly slightly higher volatility.	-
42	20.7255	β-Bisabolene	495-61-4	C15H24	Terpenoids and Derivatives	Sesquiterpenes	Hydrocarbons	1.09	0.06	293.74	Moderate	1	1.09	0.0717964	Warm, sweet, woody	Predicted, sesquiterpene hydrocarbon, akin to β-caryophyllene and γ-cadinene, slightly higher OT.	Pine, miscellaneous wood
43	20.9392	γ-Cadinene	39029-41-9	C15H24	Terpenoids and Derivatives	Sesquiterpenes	-	0.47	0.5	298.2	Moderate	1.5	0.313333	0.0206387	Woody, spicy, slightly earthy	Predicted, sesquiterpene hydrocarbon, OT similar to caryophyllene and (+)-δ-cadinene.	Miscellaneous wood
44	21.141	Aromadendr-9-ene	85048-01-7	C15H24	Terpenoids and Derivatives	Sesquiterpenoid Derivatives	-	0.28	0.02	288.58	Moderate	1.5	0.186667	0.0122954	Woody, resinous, slightly spicy	Predicted, sesquiterpene hydrocarbon, enhanced odor activity, akin to aromadendrene and γ-cadinene.	Miscellaneous wood
45	21.6277	Cadine-1,4-diene	16728-99-7	C15H24	Terpenoids and Derivatives	Terpene Derivatives	-	1.39	1.54	303.18	Low	1	1.39	0.0915569	Woody, slightly sweet, earthy	Predicted, moderate odor activity, OT close to α-copaene.	Eucalyptus
46	22.0253	β-Calacorene	50277-34-4	C23H48	Terpenoids and Derivatives	Sesquiterpenes	-	0.6	0.12	315.82	Low	1	0.6	0.039521	Woody, herbal, slightly sweet	Predicted, resembling γ-muurolene, similar molecular structure and odor activity.	Eucalyptus, pine, miscellaneous wood
47	22.2508	α-Elemol	639-99-6	C15H26O	Terpenoids and Derivatives	Sesquiterpenes	Alcohols	1.2	0.12	362.09	Low	0.1	12	0.790419	Woody, earthy, slightly citrus	Documented	-
48	22.613	Viridiflorol	552-02-3	C15H26O	Terpenoids and Derivatives	Sesquiterpenes	Alcohols	15.56	0.85	372.19	Low	0.05	311.2	20.4982	Woody, herbal, slightly balsamic	Predicted, sesquiterpene alcohol, resembling cedrol and α-elemol.	Eucalyptus, miscellaneous wood
49	23.2362	Spathulenol	6750-60-3	C15H24O	Terpenoids and Derivatives	Terpene Derivatives	-	0.09	0.01	376.02	Low	0.2000g	0.45	0.0296407	Woody, slightly sweet, resinous	Predicted, sesquiterpene alcohol, strong aroma, comparable to α-bisabolol.	Eucalyptus
50	24.0078	Cedrol	77-53-2	C15H26O	Terpenoids and Derivatives	Sesquiterpenes	Alcohols	4.39	0.14	377.1	Low	0.05	87.8	5.78323	Woody, balsamic, slightly sweet	Predicted, similar to α-elemol, medium volatility with distinct woody aroma.	-
51	24.6844	β-Eudesmol	473-15-4	C15H26O	Terpenoids and Derivatives	Sesquiterpenes	Alcohols	1.62	0.15	383.69	Low	0.05	32.4	2.13413	Woody, resinous, slightly spicy	Predicted, sesquiterpene alcohol, structurally akin to γ-eudesmol and viridiflorol, strong odor.	Eucalyptus, miscellaneous wood
52	24.9456	γ-Eudesmol	1209-71-8	C15H26O	Terpenoids and Derivatives	Sesquiterpenes	Alcohols	0.43	0.02	398.32	Low	0.05	8.6	0.566467	Woody, herbal, slightly sweet	Predicted, sesquiterpene alcohol with low vapor pressure and high odor activity, like viridiflorol and cedrol.	Eucalyptus
53	25.2601	T-Muurolol	19912-62-0	C15H26O	Terpenoids and Derivatives	Sesquiterpenes	-	0.9	0.03	386.79	Low	0.1	9	0.592814	Woody, earthy	Predicted, sesquiterpene alcohol, more active than α-muurolene due to hydroxyl group.	-
54	25.5866	α-Eudesmol	473-16-5	C15H26O	Terpenoids and Derivatives	Sesquiterpenes	Alcohols	1.38	0.05	388.67	Low	0.05	27.6	1.81796	Woody, sweet, floral	Predicted, sesquiterpene alcohol with polar hydroxyl group, like β-eudesmol and γ-eudesmol.	Eucalyptus, miscellaneous wood
55	26.2157	Cadalin	483-78-3	C15H24	Terpenoids and Derivatives	Sesquiterpenes	-	0.31	0.02	329.61	Low	0.8	0.3875	0.025524	Woody, earthy, resinous	Predicted, sesquiterpene hydrocarbon with moderate OT, similar to alloaromadendrene.	Eucalyptus, pine, miscellaneous wood
56	28.5424	Cedrol acetate	77-54-3	C17H28O2	Terpenoids and Derivatives	Sesquiterpenes	Esters	0.08	0.01	406.97	Low	0.1	0.8	0.0526946	Woody, sweet, balsamic	Predicted, sesquiterpene ester, increased volatility and low OT, like cedrol esters.	-
57	28.8035	guaiazulene	489-84-9	C8H16O	Terpenoids and Derivatives	Terpene Derivatives	-	0.14	0.02	329.61	Low	1.0000g	0.14	0.00922156	Woody, medicinal, slightly sweet	Predicted,sesquiterpene derivative, aromatic and stable, moderate OT like β-caryophyllene.	Eucalyptus, miscellaneous wood
58	31.5516	Verticillol	70000-19-0	C20H34O	Terpenoids and Derivatives	Diterpenes	-	0.22	0.01	527.36	Low	0.0500g	4.4	0.28982	Woody, resinous, warm	Predicted, sesquiterpene alcohol with low volatility, comparable to cedrol and viridiflorol.	-
59	32.0383	Sandaracopimaradiene	1686-56-2	C20H32	Terpenoids and Derivatives	Sesquiterpenes	Hydrocarbons	0.06	0.01	417.62	Low	2	0.03	0.00197605	Resinous, woody	Predicted, diterpene, low vapor pressure, akin to other long-chain diterpenes.	Pine, miscellaneous wood
60	32.3826	Eicosane	112-95-8	C20H42	Alkanes	Long-Chain Alkanes	-	0.15	0.01	309.75	Low	8.0000g	0.01875	0.00123503	Waxy, oily	Predicted, long-chain alkane, slightly higher volatility than heneicosane, still high OT.	Emulsion, core layer adhesive
61	33.2254	13-Epimanool	1438-62-6	C20H34O	Terpenoids and Derivatives	Diterpenes	-	0.29	0.02	490.34	Low	0.2000g	1.45	0.095509	Woody, herbal, slightly earthy	Predicted, sesquiterpene alcohol, OT similar to manool and α-eudesmol.	-
62	33.5756	Heneicosane	629-94-7	C21H44	Alkanes	Long-Chain Alkanes	-	0.54	0.01	356.55	Low	10	0.054	0.00355689	Waxy, faintly oily	Predicted, long-chain alkane, extremely low volatility, OT similar to tricosane and tetracosane.	Curing agent, emulsion
63	34.6736	Docosane	629-97-0	C22H46	Alkanes	Long-Chain Alkanes	-	0.66	0.05	368.65	Low	12	0.055	0.00362275	Waxy, faintly oily	Predicted, long-chain alkane, OT comparable to tetracosane and similar alkanes.	Pine, curing agent, emulsion, Surface adhesive, core layer adhesive
64	35.9201	Tricosane	638-67-5	C15H20	Alkanes	Long-Chain Alkanes	-	0.61	0.01	320.75	Low	10	0.061	0.00401796	Waxy, faintly oily	Predicted, long-chain alkane, extremely low volatility, similar to other high molecular weight alkanes.	Pine, emulsion, core layer adhesive
65	37.4217	Tetracosane	646-31-1	C24H50	Alkanes	Long-Chain Alkanes	-	0.26	0.01	242.85	Moderate	15.0000g	0.0173333	0.00114172	Waxy, oily	Predicted, long-chain alkane, OT slightly higher than tricosane.	Emulsion, core layer adhesive
Volatility can be categorized based on temperature as High-Volatility Organic Compounds (HVOCs, <200℃), Medium-Volatility Organic Compounds (MVOCs,200℃~300℃), and Low-Volatility Organic Compounds (LVOCs, >300℃) b odor threshold;c odor activity value; d relative odor activity value; e The odor threshold sourced from reliable odor databases; f The odor threshold is predicted based on structural sim…
