# Supplementary material for: Unlocking the Potential of Thermal Post-Treatments: A Study on Odor Emission Control in Eucalyptus Wood Particleboard
Source: Molecules. 2025 Apr 28;30(9):1949. doi: 10.3390/molecules30091949 (PMC12073479; doi:10.3390/molecules30091949)
Supplement: Supplementary file 1 [file molecules-30-01949-s001.zip › Table S2.xlsx]

## Sheet: 30℃6h
No.	RT	Compound	CAS No.	Molecular Formula	Peak area-1	Peak area-2	Peak area-3	Relative Content (%)	Standard Deviation
1	0.7412	Hexanal	66-25-1	C6H12O	3.04609e+06	3.12007e+06	2.8349e+06	1.40526	0.0228337
2	1.48312	Furfural	98-01-1	C5H4O2	460925	470138	490638	0.222296	0.0108585
3	3.06193	(+)-α-Pinene	7785-70-8	C10H16	1.76306e+06	-	1.56484e+06	0.7908	0.0328674
4	4.065	2-Pentyl-furan	3777-69-3	C9H14O	1.42844e+06	1.31146e+06	1.21739e+06	0.617897	0.0350616
5	4.32617	α-Phellandrene	99-83-2	C10H16	1.03812e+06	911459	994993	0.460542	0.0324049
6	4.54577	α-Terpinene	99-86-5	C10H16	189353	201840	126420	0.0805107	0.0137041
7	5.994	Nonanal	124-19-6	C9H18O	1.44013e+06	1.46984e+06	1.24221e+06	0.647747	0.0326441
8	7.44223	Terpinen-4-ol	562-74-3	C10H18O	451938	564813	519503	0.239917	0.0204759
9	7.96455	Decanal	112-31-2	C10H20O	688266	727644	670507	0.325795	0.00397843
10	10.398	Safrole	94-59-7	C10H10O2	382596	-	311326	0.1648	0.0139746
11	10.7284	Cedrol	499-75-2	C10H14O	8.06877e+06	1.19226e+07	1.16788e+07	4.95035	0.840362
12	15.6983	Longifolene	475-20-7	C15H24	2.25608e+06	2.73166e+06	2.83373e+06	1.22314	0.130787
13	15.9179	β-Maaliene	489-29-2	C15H24	3.56606e+06	3.10011e+06	3.22617e+06	1.54637	0.104831
14	16.5945	γ-Maaliene	20071-49-2	C15H24	-	277971	253605	0.1247	0.00182941
15	17.1644	β-Gurjunene	17334-55-3	C15H24	596195	646265	624605	0.291703	0.0099388
16	17.5561	Aromandendrene	489-39-4	C15H24	4.16219e+07	4.07462e+07	4.11343e+07	19.3026	0.572818
17	18.3811	cis-β-Farnesene	28973-97-9	C15H24	331556	342760	-	0.1554	0.000539314
18	19.7344	β-Eudesmene	17066-67-0	C15H24	3.41274e+06	3.13343e+06	3.31077e+06	1.54121	0.0816734
19	19.954	β-Cadinene	523-47-7	C15H24	628264	733429	-	0.3136	0.0201189
20	20.138	Ledene	21747-46-6	C15H24	1.97485e+07	2.12639e+07	2.03064e+07	9.57887	0.258033
21	20.3398	α-Muurolene	10208-80-7	C15H24	3.62253e+06	3.7818e+06	3.51271e+06	1.70483	0.0119208
22	20.6781	β-Bisabolene	495-61-4	C15H24	2.52436e+06	2.54761e+06	2.41547e+06	1.16948	0.00817936
23	20.8859	γ-Cadinene	39029-41-9	C15H24	1.28218e+06	1.57122e+06	1.55665e+06	0.689293	0.0658095
24	21.5803	Cadine-1,4-diene	16728-99-7	C15H24	1.33736e+06	1.29116e+06	1.08191e+06	0.578763	0.0416006
25	22.5596	α-Elemol	552-02-3	C15H26O	2.04895e+07	1.95334e+07	1.99694e+07	9.37737	0.348129
26	23.171	Spathulenol	6750-60-3	C15H24O	362493	412614	339302	0.173811	0.01007
27	23.9545	Cedrol	77-53-2	C15H26O	2.92622e+06	3.76778e+06	3.71229e+06	1.62649	0.186617
28	24.9041	γ-Eudesmol	1209-71-8	C15H26O	704243	717941	673818	0.327345	0.0011745
29	25.4561	β-Eudesmol	473-15-4	C15H26O	1.68174e+06	1.4798e+06	1.56206e+06	0.738521	0.0475784
30	25.5451	α-Eudesmol	473-16-5	C15H26O	2.24141e+06	2.15202e+06	1.99781e+06	0.997983	0.0350549
31	26.1684	Cadalin	483-78-3	C15H18	4.0979e+06	4.34094e+06	4.45854e+06	2.01636	0.10416
32	28.774	guaiazulene	489-84-9	C15H18	2.61069e+06	2.77402e+06	2.42074e+06	1.21811	0.0366958
33	31.7595	Sandaracopimaradiene	1686-56-2	C20H32	531732	553915	598201	0.263395	0.0186792
34	32.1392	Eicosane	112-95-8	C20H42	-	283356	305450	0.1384	0.00950041
35	33.5757	Heneicosane	629-94-7	C21H44	1.6665e+06	1.81974e+06	1.74681e+06	0.817536	0.0285459
36	34.6797	Docosane	629-97-0	C22H46	2.51992e+06	2.61495e+06	2.43666e+06	1.18242	0.00542469
37	35.9202	Tricosane	638-67-5	C23H48	2.50594e+06	2.20342e+06	2.45889e+06	1.12141	0.08439
38	35.926	Tetracosane	646-31-1	C24H50	-	862859	785477	0.3865	0.00610182

## Sheet: 30℃h12
No.	RT	Compound	CAS	Molecular Formula	Peak area-1	Peak area-2	Peak area-3	Relative Content (%)	Standard Deviation
1	1.02025	Hexanal	66-25-1	C6H12O	2.69053e+06	2.73931e+06	2.65796e+06	1.20454	0.00876572
2	1.55443	Furfural	98-01-1	C5H4O2	421135	404221	-	0.184027	0.0049323
3	3.21633	(+)-α-Pinene	7785-70-8	C10H16	2.19854e+06	-	2.01175e+06	0.944603	0.0418624
4	4.16007	2-Pentyl-furan	3777-69-3	C9H14O	1.24002e+06	1.01609e+06	1.38237e+06	0.542299	0.0701645
5	4.41528	α-Phellandrene	99-83-2	C10H16	861462	846226	870521	0.384031	0.0066497
6	4.62302	α-Terpinene	99-86-5	C10H16	145646	151274	160939	0.0681977	0.00292453
7	6.0297	Nonanal	124-19-6	C9H18O	1.1992e+06	1.21715e+06	1.21233e+06	0.540453	0.00256779
8	7.472	Terpinen-4-ol	562-74-3	C10H18O	483312	548932	561272	0.23731	0.0148872
9	7.98838	Decanal	112-31-2	C10H20O	906231	800017	777290	0.369957	0.0260255
10	10.4278	Safrole	94-59-7	C10H10O2	506745	-	433062	0.210851	0.016521
11	10.7424	Cedrol	499-75-2	C10H14O	1.28208e+07	1.31061e+07	1.20819e+07	5.66032	0.170269
12	11.5555	Methyl geranate	2349-14-6	C11H18O2	876303	1.10517e+06	1.0291e+06	0.448215	0.0405376
13	15.1821	Aromadendr-1-ene	1000152-25-6	C15H24	2.11137e+06	1.98962e+06	2.51642e+06	0.986027	0.104748
14	15.7162	Longifolene	475-20-7	C15H24	3.04875e+06	2.92835e+06	3.34598e+06	1.38895	0.0846027
15	15.9299	β-Maaliene	489-29-2	C15H24	3.92223e+06	3.81877e+06	3.85672e+06	1.72749	0.0278183
16	16.108	α-Cedrene	469-61-4	C15H24	3.03261e+06	2.74907e+06	3.37295e+06	1.36409	0.120682
17	17.1823	β-Gurjunene	17334-55-3	C15H24	692550	702998	743044	0.318547	0.0105277
18	17.5681	Aromandendrene	489-39-4	C15H24	4.05177e+07	4.18746e+07	3.97404e+07	18.1886	0.294057
19	18.4998	cis-β-Farnesene	28973-97-9	C15H24	-	325997	351444	0.151071	0.0066342
20	18.6068	Alloaromadendrene	25246-27-9	C15H24	5.50094e+06	5.35778e+06	-	2.42103	0.0471971
21	19.7464	β-Eudesmene	17066-67-0	C15H24	3.01178e+06	2.96902e+06	3.40534e+06	1.3983	0.0929386
22	20.1381	Ledene	21747-46-6	C15H24	2.15198e+07	1.98513e+07	2.09173e+07	9.27914	0.359327
23	20.3518	α-Muurolene	10208-80-7	C15H24	2.46985e+06	2.26843e+06	2.80261e+06	1.12363	0.103689
24	20.6841	β-Bisabolene	495-61-4	C15H24	2.55383e+06	2.25947e+06	2.44522e+06	1.08141	0.060165
25	20.8978	γ-Cadinene	39029-41-9	C15H24	1.25074e+06	1.01738e+06	1.16179e+06	0.511099	0.0456629
26	22.2036	α-Elemol	639-99-6	C15H26O	634045	-	767606	0.314471	0.0299807
27	22.5716	Viridiflorol	552-02-3	C15H26O	1.44154e+07	1.56073e+07	1.33519e+07	6.45817	0.377089
28	23.1889	Spathulenol	6750-60-3	C15H24O	772825	820773	785646	0.35432	0.00700958
29	23.9664	Cedrol	77-53-2	C15H26O	7.66695e+06	8.87784e+06	8.06255e+06	3.66382	0.204001
30	24.643	β-Eudesmol	473-15-4	C15H26O	5.89314e+06	5.21013e+06	5.505e+06	2.4743	0.137114
31	24.9101	γ-Eudesmol	1209-71-8	C15H26O	1.43925e+06	1.38753e+06	1.54623e+06	0.651463	0.0325359
32	25.2247	T-Muurolol	19912-62-0	C15H26O	1.88726e+06	1.5995e+06	1.52609e+06	0.74676	0.0714034
33	25.5511	α-Eudesmol	473-16-5	C15H26O	2.24901e+06	2.28705e+06	2.68487e+06	1.07574	0.0912733
34	26.1744	Cadalin	483-78-3	C15H18	4.49965e+06	4.07251e+06	4.13254e+06	1.89258	0.0916642
35	28.7741	Guaiazulene	489-84-9	C15H18	1.87425e+06	2.10605e+06	1.98354e+06	0.888051	0.0376473
36	31.54	Verticillol	70000-19-0	C20H34O	910302	825399	-	0.387074	0.0213708
37	31.7596	Sandaracopimaradiene	1686-56-2	C20H32	781255	835483	793324	0.358902	0.00827306
38	32.3828	Eicosane	112-95-8	C20H42	298102	270088	302002	0.129647	0.00709442
39	33.2197	13-Epimanool	1438-62-6	C20H34O	2.80864e+06	2.68901e+06	-	1.2258	0.0344058
40	33.5758	Heneicosane	629-94-7	C21H44	1.91049e+06	2.34178e+06	2.10503e+06	0.946458	0.0736316
41	34.6798	Docosane	629-97-0	C22H46	2.73179e+06	3.09967e+06	2.82891e+06	1.2895	0.0619122
42	35.9262	Tricosane	638-67-5	C23H48	3.23675e+06	2.90718e+06	3.3085e+06	1.40833	0.0860643
43	37.4219	Tetracosane	646-31-1	C24H50	1.04846e+06	1.36028e+06	1.35369e+06	0.560191	0.0634967

## Sheet: 40℃6h
No.	RT	Compound	CAS No.	Molecular Formula	Peak area-1	Peak area-2	Peak area-3	Relative Content (%)	Standard Deviation
1	2.69365	Hexanal	66-25-1	C6H12O	2.15312e+06	2.2872e+06	2.01535e+06	0.811419	0.0475239
2	3.01415	Furfural	98-01-1	C5H4O2	412223	-	403256	0.15367	0.00396705
3	4.1122	(+)-α-Pinene	7785-70-8	C10H16	1.23448e+06	1.08518e+06	1.10033e+06	0.429959	0.0297796
4	4.83632	2-Pentyl-furan	3777-69-3	C9H14O	2.10312e+06	2.30119e+06	2.41861e+06	0.856705	0.039047
5	5.0025	α-Phellandrene	99-83-2	C10H16	2.80658e+06	3.11208e+06	2.82034e+06	1.09804	0.0546751
6	5.16277	α-Terpinene	99-86-5	C10H16	178345	-	154486	0.0627754	0.0054249
7	6.3261	Nonanal	124-19-6	C9H18O	1.84527e+06	2.03408e+06	1.6685e+06	0.697432	0.0606362
8	7.71497	Terpinen-4-ol	562-74-3	C10H18O	686152	676984	629111	0.250431	0.0122787
9	10.8845	Cedrol	499-75-2	C10H14O	2.49939e+07	2.37322e+07	2.38192e+07	9.11733	0.314635
10	11.6798	Methyl geranate	2349-14-6	C11H18O2	2.16621e+06	-	2.59414e+06	0.895703	0.0673296
11	15.8405	Longifolene	475-20-7	C15H24	4.22378e+06	3.45337e+06	3.67413e+06	1.42725	0.135237
12	16.0542	β-Maaliene	489-29-2	C15H24	2.05581e+06	2.16853e+06	1.99872e+06	0.782037	0.0311508
13	16.2322	α-Cedrene	469-61-4	C15H24	2.40186e+06	2.50705e+06	2.03156e+06	0.872773	0.0845847
14	17.2769	β-Gurjunene	17334-55-3	C15H24	429273	489026	460049	0.173134	0.00845315
15	17.6508	Aromandendrene	489-39-4	C15H24	3.07152e+07	3.21656e+07	3.1536e+07	11.8619	0.192173
16	18.4521	cis-β-Farnesene	28973-97-9	C15H24	532769	533660	-	0.202515	0.00121968
17	19.7935	β-Eudesmene	17066-67-0	C15H24	1.93643e+06	2.3454e+06	2.27098e+06	0.822748	0.0605873
18	20.183	Ledene	21747-46-6	C15H24	1.23475e+07	1.15427e+07	1.27221e+07	4.59949	0.173676
19	20.7194	β-Bisabolene	495-61-4	C15H24	2.22834e+06	1.77074e+06	2.18701e+06	0.777314	0.0790801
20	20.939	γ-Cadinene	39029-41-9	C15H24	825923	1.03927e+06	1.02057e+06	0.36224	0.0332466
21	22.227	α-Elemol	639-99-6	C15H26O	2.03764e+06	-	1.9734e+06	0.755899	0.0233073
22	22.595	Viridiflorol	552-02-3	C15H26O	1.18091e+07	1.23232e+07	1.017e+07	4.31319	0.38407
23	23.2122	Spathulenol	6750-60-3	C15H24O	1.15734e+06	933183	811240	0.365243	0.0584872
24	23.9957	Cedrol	77-53-2	C15H26O	1.12827e+07	9.07926e+06	8.12649e+06	3.58535	0.541841
25	24.6664	β-Eudesmol	473-15-4	C15H26O	7.07551e+06	6.9429e+06	7.3265e+06	2.68147	0.0446601
26	24.9335	γ-Eudesmol	1209-71-8	C15H26O	1.17144e+06	1.12133e+06	1.16161e+06	0.434051	0.0104007
27	25.2421	T-Muurolol	19912-62-0	C15H26O	2.67328e+06	-	2.5694e+06	0.988063	0.0342156
28	25.5745	α-Eudesmol	473-16-5	C15H26O	5.42976e+06	5.16489e+06	4.67112e+06	1.91954	0.141201
29	26.1918	Cadalin	483-78-3	C15H18	3.84051e+06	3.93081e+06	3.39221e+06	1.40354	0.102153
30	31.7592	Sandaracopimaradiene	1686-56-2	C20H32	1.37865e+06	1.55552e+06	1.40712e+06	0.545436	0.0292696
31	32.3824	Eicosane	112-95-8	C20H42	2.34035e+06	2.51351e+06	2.26118e+06	0.894159	0.0443635
32	33.2193	13-Epimanool	1438-62-6	C20H34O	3.1345e+06	-	3.32066e+06	1.2157	0.0170454
33	34.6853	Docosane	629-97-0	C22H46	9.57334e+06	9.65822e+06	1.05377e+07	3.73864	0.122776
34	35.9318	Tricosane	638-67-5	C23H48	7.88482e+06	7.99721e+06	7.61237e+06	2.95257	0.0895178
35	37.4275	Tetracosane	646-31-1	C24H50	3.63341e+06	3.57874e+06	3.4238e+06	1.33679	0.0492202

## Sheet: 40℃12h
No.	RT	Compound	CAS No.	Molecular Formula	Peak area-1	Peak area-2	Peak area-3	Relative Content (%)	Standard Deviation
1	2.7352	Hexanal	66-25-1	C6H12O	3.52515e+06	3.32668e+06	3.26439e+06	1.28684	0.0509421
2	3.04978	Furfural	98-01-1	C5H4O2	533798	-	562417	0.207065	0.00333718
3	3.6908	Heptanal	111-71-7	C7H14O	286454	212985	-	0.0960834	0.013244
4	4.1953	(+)-α-Pinene	7785-70-8	C10H16	626115	662037	619966	0.242796	0.0107831
5	4.83633	2-Pentyl-furan	3777-69-3	C9H14O	3.04344e+06	2.64238e+06	2.58331e+06	1.05191	0.0814712
6	5.02032	α-Phellandrene	99-83-2	C10H16	1.63574e+06	1.95318e+06	1.6483e+06	0.666868	0.0657008
7	5.17465	α-Terpinene	99-86-5	C10H16	140883	117338	127318	0.0490124	0.00346029
8	5.28148	o-Cymene	527-84-4	C10H14	2.94591e+06	-	3.39463e+06	1.19714	0.0728079
9	6.34985	Nonanal	124-19-6	C9H18O	5.94548e+06	5.05393e+06	6.14378e+06	2.17775	0.150416
10	7.72092	Terpinen-4-ol	562-74-3	C10H18O	781661	672648	705178	0.274586	0.0168106
11	8.18982	Decanal	112-31-2	C10H20O	2.77979e+06	3.21213e+06	-	1.15513	0.0942066
12	10.8887	Cedrol	499-75-2	C10H14O	2.03491e+07	1.85921e+07	1.62955e+07	7.03131	0.696367
13	11.6858	Methyl geranate	2349-14-6	C11H18O2	2740081	2.27471e+06	-	0.965255	0.0805179
14	15.8465	Longifolene	475-20-7	C15H24	1.83083e+06	1.95217e+06	2.06955e+07	3.06676	3.30616
15	16.0601	β-Maaliene	489-29-2	C15H24	2.26938e+06	2.09437e+06	2.17896e+06	0.83196	0.0241604
16	16.2441	α-Cedrene	469-61-4	C15H24	954035	780740	861653	0.330042	0.0252712
17	17.2769	β-Gurjunene	17334-55-3	C15H24	508849	494146	-	0.193201	0.00100525
18	17.6508	Aromandendrene	489-39-4	C15H24	2.44704e+07	2.10731e+07	2.29883e+07	8.71187	0.473286
19	18.6776	Alloaromadendrene	25246-27-9	C15H24	3.92826e+06	3.60471e+06	3.84144e+06	1.44613	0.0401982
20	20.1832	Ledene	21747-46-6	C15H24	8.53478e+06	7.94937e+06	8.66694e+06	3.19719	0.0747247
21	20.7253	β-Bisabolene	495-61-4	C15H24	2.2999e+06	2.0903e+06	220405	0.59108	0.360623
22	20.9331	γ-Cadinene	39029-41-9	C15H24	717823	622760	749458	0.265519	0.0166819
23	22.5985	Viridiflorol	552-02-3	C15H26O	1.132e+07	1.18511e+07	1.04289e+07	4.27708	0.290631
24	23.2123	Spathulenol	6750-60-3	C15H24O	806430	974445	885515	0.339353	0.0296336
25	23.9957	Cedrol	77-53-2	C15H26O	8.52424e+06	9.83335e+06	9.30888e+06	3.52015	0.234744
26	24.6605	β-Eudesmol	473-15-4	C15H26O	5.89283e+06	5.9161e+06	5.18477e+06	2.16324	0.159527
27	24.9276	γ-Eudesmol	1209-71-8	C15H26O	816782	868424	822154	0.319024	0.0133635
28	25.2363	T-Muurolol	19912-62-0	C15H26O	-	2.31671e+06	2.14012e+06	0.850848	0.0502224
29	25.5627	α-Eudesmol	473-16-5	C15H26O	4.25955e+06	4.01058e+06	4.59431e+06	1.63478	0.0651678
30	26.1918	Cadalin	483-78-3	C15H18	3.04273e+06	2.88643e+06	2.48258e+06	1.0709	0.101747
31	28.7856	Guaiazulene	489-84-9	C15H18	2.08246e+06	1.62637e+06	1.89466e+06	0.712051	0.0662649
32	32.3824	Eicosane	112-95-8	C20H42	2.33481e+06	2.51393e+06	2.20231e+06	0.897591	0.062993
33	32.6615	Verticillol	70000-19-0	C20H34O	-	1.3578e+06	1.6801e+06	0.578321	0.050211
34	33.2193	13-Epimanool	1438-62-6	C20H34O	5.95484e+06	5.69301e+06	5.97224e+06	2.2404	0.0242547
35	33.5754	Heneicosane	629-94-7	C21H44	7.76639e+06	7.86921e+06	8.21172e+06	3.03227	0.0484277
36	34.6794	Docosane	629-97-0	C22H46	1.0821e+07	1.07973e+07	1.07785e+07	4.12058	0.0685985
37	35.9318	Tricosane	638-67-5	C23H48	1.09553e+07	1.00809e+07	9.24707e+06	3.85381	0.298468
38	37.4334	Tetracosane	646-31-1	C24H50	4.13159e+06	4.3885e+06	4.15407e+06	1.6126	0.0673186

## Sheet: 50℃6h
No.	RT	Compound	CAS No.	Molecular Formula	Peak area-1	Peak area-2	Peak area-3	Relative Content (%)	Standard Deviation
1	2.75313	Hexanal	66-25-1	C6H12O	3.00667e+06	3.14673e+06	3.02664e+06	1.24541	0.0324869
2	3.06178	Furfural	98-01-1	C5H4O2	659562	637849	633725	0.262018	0.00750504
3	3.7028	Heptanal	111-71-7	C7H14O	269691	243828	283577	0.108077	0.00590821
4	4.15388	(+)-α-Pinene	7785-70-8	C10H16	673508	632246	-	0.268105	0.00925483
5	4.84238	2-Pentyl-furan	3777-69-3	C9H14O	2.42302e+06	2.7144e+06	2.94355e+06	1.09522	0.0738307
6	5.03232	α-Phellandrene	99-83-2	C10H16	1.91042e+06	2.00748e+06	2.24538e+06	0.835361	0.0461966
7	5.19258	α-Terpinene	99-86-5	C10H16	90826.4	-	93191.1	0.0373257	7.78732e-05
8	6.36185	Nonanal	124-19-6	C9H18O	3.89716e+06	3.71934e+06	3.93939e+06	1.5674	0.0339182
9	7.74478	Terpinen-4-ol	562-74-3	C10H18O	522899	553277	541894	0.219482	0.00500209
10	8.20775	Decanal	112-31-2	C10H20O	2.38257e+06	2.41405e+06	2.17485e+06	0.946263	0.0545198
11	10.9024	Cedrol	499-75-2	C10H14O	1.45823e+07	1.50445e+07	1.83911e+07	6.50513	0.601274
12	11.7096	Methyl geranate	2349-14-6	C11H18O2	1.24451e+06	1.03375e+06	1.52821e+06	0.515516	0.0766102
13	15.8703	Longifolene	475-20-7	C15H24	1.66726e+06	1.29292e+06	1.29731e+06	0.578155	0.0768099
14	16.0721	β-Maaliene	489-29-2	C15H24	1.26643e+06	1.24541e+06	1.02798e+06	0.480766	0.0496469
15	16.268	α-Cedrene	469-61-4	C15H24	603046	662933	619308	0.255763	0.0110715
16	17.2948	β-Gurjunene	17334-55-3	C15H24	257936	270335	260266	0.106976	0.00276767
17	17.6628	Aromandendrene	489-39-4	C15H24	1.52314e+07	1.32219e+07	1.4785e+07	5.86506	0.352194
18	20.2032	Ledene	21747-46-6	C15H24	6.34836e+06	6.16944e+06	6.11628e+06	2.52827	0.0693032
19	20.7433	β-Bisabolene	495-61-4	C15H24	1.33167e+06	1.27848e+06	1.15796e+06	0.511552	0.0359298
20	20.9569	γ-Cadinene	39029-41-9	C15H24	573523	622865	660272	0.2517	0.0115566
21	21.6514	Cadine-1,4-diene	16728-99-7	C15H24	1.17573e+06	1.32635e+06	1.25682e+06	0.50985	0.0246021
22	22.0312	β-Calacorene	50277-34-4	C15H20	1.53329e+06	1.62309e+06	1.66958e+06	0.654421	0.016299
23	22.2272	α-Elemol	639-99-6	C15H26O	-	1.16082e+06	1.11455e+06	0.460366	0.0148894
24	22.6129	Viridiflorol	552-02-3	C15H26O	1.03602e+07	1.07314e+07	1.17214e+07	4.44833	0.175189
25	23.2243	Spathulenol	6750-60-3	C15H24O	1.01948e+06	924818	1.05527e+06	0.40675	0.0198979
26	24.0018	Cedrol	77-53-2	C15H26O	9.12177e+06	1.00352e+07	9.3032e+06	3.86114	0.175617
27	24.6725	β-Eudesmol	473-15-4	C15H26O	5.8737e+06	6.19283e+06	6.36239e+06	2.4991	0.0568149
28	24.9396	γ-Eudesmol	1209-71-8	C15H26O	1.44431e+06	1.44843e+06	1.56741e+06	0.604758	0.0153788
29	25.2482	T-Muurolol	19912-62-0	C15H26O	2.143e+06	2.19276e+06	2.16848e+06	0.88233	0.0126643
30	25.5746	α-Eudesmol	473-16-5	C15H26O	4.46297e+06	4.87657e+06	5.04933e+06	1.95087	0.080365
31	26.1919	Cadalin	483-78-3	C15H18	2.74071e+06	2.5316e+06	3.07225e+06	1.13103	0.0781923
32	28.7857	Guaiazulene	489-84-9	C15H18	1.57584e+06	1.49837e+06	1.67644e+06	0.644155	0.0233568
33	31.7593	Sandaracopimaradiene	1686-56-2	C20H32	2.42392e+06	2.04329e+06	2.30621e+06	0.918841	0.0660272
34	32.3825	Eicosane	112-95-8	C20H42	2.10039e+06	2.19065e+06	2.08587e+06	0.865186	0.025791
35	33.2194	13-Epimanool	1438-62-6	C20H34O	5.04013e+06	5.53198e+06	5.24167e+06	2.14517	0.0850081
36	33.5755	Heneicosane	629-94-7	C21H44	9.71347e+06	9.97797e+06	1.07877e+07	4.13234	0.131531
37	34.6795	Docosane	629-97-0	C22H46	1.29818e+07	1.32723e+07	1.31502e+07	5.34533	0.0725977
38	35.926	Tricosane	638-67-5	C23H48	1.23953e+07	1.1216e+07	1.32991e+07	5.00403	0.303822
39	37.4217	Tetracosane	646-31-1	C24H50	5.13378e+06	4.62707e+06	4.89198e+06	1.98794	0.0926457

## Sheet: 50℃12h
No.	RT	Compound	CAS No.	Molecular Formula	Peak area-1	Peak area-2	Peak area-3	Relative Content (%)	Standard Deviation
1	2.73557	Hexanal	66-25-1	C6H12O	2.74597e+06	2.99407e+06	2.8349e+06	1.44581	0.0546514
2	3.05608	Furfural	98-01-1	C5H4O2	558527	548316	590638	0.286247	0.0108686
3	3.6971	Heptanal	111-71-7	C7H14O	168883	164564	-	0.0839375	0.000827615
4	4.14818	(+)-α-Pinene	7785-70-8	C10H16	240828	210993	264842	0.120874	0.0116882
5	4.84262	2-Pentyl-furan	3777-69-3	C9H14O	2.23024e+06	1.93171e+06	2.21739e+06	1.07561	0.0709203
6	5.02662	α-Phellandrene	99-83-2	C10H16	1.77013e+06	1.60016e+06	1.89499e+06	0.887961	0.0649802
7	5.18688	α-Terpinene	99-86-5	C10H16	69324.6	-	66420.1	0.0343496	0.000445562
8	5.32933	o-Cymene	527-84-4	C10H14	2.66993e+06	3.01348e+06	2.96533e+06	1.45854	0.0838331
9	6.34427	Nonanal	124-19-6	C9H18O	3.74289e+06	3.66884e+06	3.24221e+06	1.79549	0.0999124
10	8.19612	Decanal	112-31-2	C10H20O	2.58895e+06	2.36361e+06	2.27051e+06	1.21737	0.0597359
11	10.8888	Cedrol	499-75-2	C10H14O	1.38505e+07	1.45423e+07	1.16788e+07	6.75252	0.581892
12	15.8705	Longifolene	475-20-7	C15H24	1.14735e+06	981405	1.03373e+06	0.53306	0.0329764
13	16.0783	β-Maaliene	489-29-2	C15H24	946024	936975	1.02617e+06	0.490611	0.0234823
14	16.2741	α-Cedrene	469-61-4	C15H24	301622	381956	3.61583e+06	0.729995	0.789101
15	17.295	β-Gurjunene	17334-55-3	C15H24	181278	155046	124605	0.0776312	0.0111887
16	17.6556	Aromandendrene	489-39-4	C15H24	1.18368e+07	1.09854e+07	1.21343e+07	5.89433	0.265766
17	18.6839	Alloaromadendrene	25246-27-9	C15H24	1.79552e+06	1.4947e+06	-	0.828034	0.0731667
18	21.3014	(+)-Δ-Cadinene	483-76-1	C15H24	2.57718e+06	2.63571e+06	2.07365e+06	1.22771	0.120636
19	22.2332	α-Elemol	639-99-6	C15H26O	-	789347	831356	0.411505	0.0128597
20	22.6072	Viridiflorol	552-02-3	C15H26O	7.89894e+06	8.12875e+06	7.96942e+06	4.04595	0.0594987
21	23.2186	Spathulenol	6750-60-3	C15H24O	671731	720076	739302	0.359397	0.0166953
22	23.9901	Cedrol	77-53-2	C15H26O	7.82314e+06	6.81921e+06	7.71229e+06	3.76907	0.229958
23	24.6668	β-Eudesmol	473-15-4	C15H26O	5.48632e+06	5.72933e+06	5.56206e+06	2.82877	0.0575483
24	24.9339	γ-Eudesmol	1209-71-8	C15H26O	1.3023e+06	1.41905e+06	1.11382e+06	0.646285	0.0606915
25	25.569	α-Eudesmol	473-16-5	C15H26O	4.34262e+06	4.70707e+06	3.99781e+06	2.19918	0.138085
26	26.1862	Cadalin	483-78-3	C15H18	2.04439e+06	2.1649e+06	2.45854e+06	1.12481	0.0960354
27	28.78	Guaiazulene	489-84-9	C15H18	1.36227e+06	1.44024e+06	2.22074e+06	0.848229	0.202552
28	31.7596	Sandaracopimaradiene	1686-56-2	C20H32	1.84573e+06	1.84299e+06	1.7982e+06	0.92502	0.00534777
29	32.1394	Eicosane	1898-13-1	C20H32	1.01136e+06	1.15855e+06	-	0.546361	0.0387421
30	32.3768	Eicosane	112-95-8	C20H42	2.095e+06	2.35787e+06	2.22545e+06	1.1261	0.0572895
31	33.5699	Heneicosane	629-94-7	C21H44	9.09689e+06	8.80334e+06	8.94681e+06	4.52624	0.0567699
32	34.6738	Docosane	629-97-0	C22H46	1.19022e+07	1.26036e+07	1.24367e+07	6.22912	0.180605
33	35.9203	Tricosane	638-67-5	C23H48	9.88973e+06	1.166e+07	1.20589e+07	5.66931	0.510608
34	37.416	Tetracosane	646-31-1	C24H50	5.46709e+06	5.58209e+06	5.78548e+06	2.83878	0.0865147

## Sheet: 60℃6h
No.	RT	Compound	CAS No.	Molecular Formula	Peak area-1	Peak area-2	Peak area-3	Relative Content (%)	Standard Deviation
1	2.75313	Hexanal	66-25-1	C6H12O	2.25064e+06	2.33493e+06	2.31591e+06	1.32277	0.0170779
2	3.0677	Furfural	98-01-1	C5H4O2	367202	367779	360923	0.210107	0.00496062
3	3.70873	Heptanal	111-71-7	C7H14O	166705	159218	176228	0.0962207	0.0032255
4	4.15393	(+)-α-Pinene	7785-70-8	C10H16	-	242839	237455	0.136859	0.00309222
5	4.84238	2-Pentyl-furan	3777-69-3	C9H14O	2.04788e+06	2.17064e+06	2.40107e+06	1.26762	0.0636938
6	5.03232	α-Phellandrene	99-83-2	C10H16	1.51933e+06	1.73844e+06	1.63471e+06	0.937516	0.0472626
7	6.36185	Nonanal	124-19-6	C9H18O	3.42811e+06	3.29628e+06	3.43536e+06	1.94752	0.0448874
8	7.74478	Terpinen-4-ol	562-74-3	C10H18O	378711	301674	351218	0.197832	0.0195646
9	8.20775	Decanal	112-31-2	C10H20O	2.01009e+06	2.5653e+06	2.62986e+06	1.37903	0.142748
10	10.9083	Cedrol	499-75-2	C10H14O	1.13655e+07	1.13374e+07	1.23452e+07	6.71478	0.176671
11	11.7156	Methyl geranate	2349-14-6	C11H18O2	2.51642e+06	3.17636e+06	3.10043e+06	1.68362	0.15236
12	15.8882	Longifolene	475-20-7	C15H24	-	1.15667e+06	941208	0.598412	0.0681938
13	16.0958	β-Maaliene	489-29-2	C15H24	399392	353814	-	0.218901	0.0149927
14	16.2858	α-Cedrene	469-61-4	C15H24	363873	317907	310213	0.190354	0.0164454
15	17.6628	Aromandendrene	489-39-4	C15H24	6.95567e+06	7.3838e+06	7.11647e+06	4.11259	0.104345
16	20.951	γ-Cadinene	39029-41-9	C15H24	-	177059	209098	0.109918	0.0078755
17	22.607	Viridiflorol	552-02-3	C15H26O	5.60817e+06	5.66198e+06	5.83695e+06	3.27852	0.0110242
18	23.2243	Spathulenol	6750-60-3	C15H24O	488855	481324	529088	0.287245	0.00846215
19	23.9959	Cedrol	77-53-2	C15H26O	5.48754e+06	4.97508e+06	5.19365e+06	3.00221	0.151402
20	24.6665	β-Eudesmol	473-15-4	C15H26O	4.86238e+06	4.70086e+06	4.6507e+06	2.72554	0.0936396
21	24.9336	γ-Eudesmol	1209-71-8	C15H26O	1.31173e+06	1.14783e+06	1.12073e+06	0.687016	0.0587002
22	25.2423	T-Muurolol	19912-62-0	C15H26O	1.64685e+06	-	1.51079e+06	0.907761	0.0566739
23	25.5687	α-Eudesmol	473-16-5	C15H26O	4.30728e+06	4.06387e+06	3.8071e+06	2.3364	0.154275
24	26.1919	Cadalin	483-78-3	C15H18	2.1292e+06	1.85461e+06	2.1126e+06	1.16862	0.0742681
25	28.7797	Guaiazulene	489-84-9	C15H18	1.21147e+06	1.19222e+06	1.34513e+06	0.718108	0.0294909
26	31.7593	Sandaracopimaradiene	1686-56-2	C20H32	2.08957e+06	1.83033e+06	1.96391e+06	1.1283	0.0706627
27	32.1392	Eicosane	515-03-7	C20H36O2	-	1.98016e+06	2.19953e+06	1.19014	0.0489439
28	32.3825	Eicosane	112-95-8	C20H42	2.03617e+06	2.33281e+06	2.05745e+06	1.23197	0.0806859
29	33.2194	13-Epimanool	1438-62-6	C20H34O	6.15674e+06	6.26307e+06	5.49067e+06	3.43605	0.242504
30	33.5755	Heneicosane	629-94-7	C21H44	8.61399e+06	8.91195e+06	8.78936e+06	5.04401	0.0754098
31	34.6795	Docosane	629-97-0	C22H46	1.17092e+07	1.21575e+07	1.00573e+07	6.5098	0.599999
32	35.926	Tricosane	638-67-5	C23H48	1.17241e+07	1.05747e+07	1.13332e+07	6.44824	0.318189
33	37.4217	Tetracosane	646-31-1	C24H50	-	4.44667e+06	4.85839e+06	2.6498	0.0871166

## Sheet: 60℃12h
No.	RT	Compound	CAS No.	Molecular Formula	Peak area-1	Peak area-2	Peak area-3	Relative Content (%)	Standard Deviation
1	2.74142	Hexanal	66-25-1	C6H12O	2.00306e+06	2.11255e+06	2.20408e+06	1.46789	0.0165588
2	3.05598	Furfural	98-01-1	C5H4O2	294379	311028	322974	0.215648	0.0026186
3	3.70295	Heptanal	111-71-7	C7H14O	131726	-	121519	0.0880676	0.00712084
4	4.15403	(+)-α-Pinene	7785-70-8	C10H16	202869	184946	225292	0.142314	0.00863281
5	4.84253	2-Pentyl-furan	3777-69-3	C9H14O	2.15583e+06	2.17257e+06	2.39962e+06	1.5622	0.0279875
6	5.03247	α-Phellandrene	99-83-2	C10H16	1.50114e+06	1.72874e+06	1.86398e+06	1.18136	0.0690003
7	5.19242	α-Terpinene	99-86-5	C10H16	-	68755.6	60841.9	0.0444787	0.00395064
8	6.35605	Nonanal	124-19-6	C9H18O	3.85225e+06	3.85067e+06	3.94754e+06	2.70852	0.0630056
9	7.739	Terpinen-4-ol	562-74-3	C10H18O	630515	684574	622509	0.450829	0.0277757
10	8.2079	Decanal	112-31-2	C10H20O	2.46419e+06	2.52637e+06	2.58161e+06	1.75995	0.0284897
11	10.9085	Cedrol	499-75-2	C10H14O	1.12076e+07	1.04161e+07	1.16176e+07	7.72481	0.311283
12	11.7216	Methyl geranate	2349-14-6	C11H18O2	2.71462e+06	-	2.90557e+06	1.94856	0.0130933
13	15.8942	Longifolene	475-20-7	C15H24	914036	951333	994400	0.664329	0.00414628
14	16.0898	β-Maaliene	489-29-2	C15H24	-	663065	630450	0.4435	0.0235433
15	17.6689	Aromandendrene	489-39-4	C15H24	6.03016e+06	5.93072e+06	5.67911e+06	4.10598	0.239942
16	19.8116	β-Eudesmene	17066-67-0	C15H24	983666	1.0056e+06	-	0.709568	0.00125374
17	20.1974	Ledene	21747-46-6	C15H24	2.4073e+06	2.66554e+06	2.22697e+06	1.70018	0.163283
18	22.6012	Viridiflorol	552-02-3	C15H26O	3.07762e+06	3.20124e+06	3.38613e+06	2.2448	0.0147354
19	23.2185	Spathulenol	6750-60-3	C15H24O	205536	273674	218858	0.16236	0.0215308
20	23.996	Cedrol	77-53-2	C15H26O	2.65829e+06	2.59555e+06	2.27606e+06	1.75511	0.173165
21	24.6667	β-Eudesmol	473-15-4	C15H26O	3.31571e+06	3.13335e+06	2.65323e+06	2.12348	0.263356
22	25.5689	α-Eudesmol	473-16-5	C15H26O	2.65487e+06	2.86915e+06	2.50594e+06	1.86956	0.147683
23	26.1921	Cadalin	483-78-3	C15H18	1.25006e+06	1.21483e+06	1.1982e+06	0.852385	0.0430027
24	33.5697	Heneicosane	629-94-7	C21H44	8.48836e+06	8.01209e+06	8.39012e+06	5.78874	0.245081
25	34.6797	Docosane	629-97-0	C22H46	1.06495e+07	1.06436e+07	1.17077e+07	7.66379	0.125212
26	35.9202	Tricosane	638-67-5	C23H48	1.00658e+07	1.18689e+07	1.07481e+07	7.59782	0.541025
27	37.4159	Tetracosane	646-31-1	C24H50	4.23382e+06	4.02594e+06	4.55818e+06	2.97717	0.100444
